# Supplementary material for: A rationally enhanced red fluorescent protein expands the utility of FRET biosensors
Source: Nat Commun. 2020 Apr 15;11:1848. doi: 10.1038/s41467-020-15687-x (PMC7160135; doi:10.1038/s41467-020-15687-x)
Supplement: Supplementary file 3 — Source Data [file 41467_2020_15687_MOESM3_ESM.xlsx]

## Sheet: 1B
wavelength (nm)	TagRFP-T	stagRFP
250	0.559994	0.478623
250.5	0.558149	0.477387
251	0.56117	0.477467
251.5	0.563418	0.479162
252	0.565322	0.481646
252.5	0.573881	0.492376
253	0.574801	0.485353
253.5	0.588158	0.49624
254	0.586249	0.490254
254.5	0.594543	0.514972
255	0.597127	0.513608
255.5	0.609193	0.532942
256	0.613247	0.534947
256.5	0.626386	0.553419
257	0.632203	0.562262
257.5	0.654943	0.582979
258	0.660701	0.597621
258.5	0.678481	0.605975
259	0.691902	0.626484
259.5	0.699758	0.628099
260	0.711348	0.650979
260.5	0.720323	0.651102
261	0.732874	0.677813
261.5	0.745282	0.675897
262	0.757955	0.69433
262.5	0.767439	0.708477
263	0.785335	0.729237
263.5	0.793032	0.740557
264	0.818172	0.768116
264.5	0.822889	0.783566
265	0.852238	0.79928
265.5	0.855817	0.811645
266	0.870636	0.830357
266.5	0.881928	0.843638
267	0.895282	0.844048
267.5	0.903192	0.878978
268	0.918616	0.8889
268.5	0.932477	0.898234
269	0.943636	0.908183
269.5	0.954616	0.925384
270	0.960929	0.935134
270.5	0.97917	0.944459
271	0.978571	0.96465
271.5	0.995317	0.976243
272	0.999912	0.973692
272.5	1.0115	0.996994
273	1.01117	1.00105
273.5	1.02311	1.01226
274	1.03044	1.02818
274.5	1.03796	1.02273
275	1.04119	1.04447
275.5	1.04577	1.02557
276	1.04324	1.04076
276.5	1.03738	1.03155
277	1.04712	1.03901
277.5	1.03505	1.02698
278	1.03303	1.02692
278.5	1.0154	1.01664
279	1.02043	1.01592
279.5	1.00428	1.004
280	1.00701	1.00525
280.5	0.988707	0.994568
281	0.986446	0.987088
281.5	0.968982	0.978915
282	0.964374	0.977633
282.5	0.941682	0.958793
283	0.929841	0.947628
283.5	0.919811	0.927601
284	0.901844	0.899782
284.5	0.880957	0.875735
285	0.848537	0.854367
285.5	0.819747	0.818986
286	0.785953	0.778175
286.5	0.758297	0.748378
287	0.71892	0.723036
287.5	0.701107	0.676534
288	0.657027	0.640841
288.5	0.633295	0.606909
289	0.599917	0.58044
289.5	0.581508	0.558635
290	0.556861	0.52903
290.5	0.54014	0.516469
291	0.525276	0.497754
291.5	0.505185	0.487672
292	0.483027	0.468976
292.5	0.459823	0.438271
293	0.434204	0.413027
293.5	0.407802	0.387373
294	0.388485	0.370228
294.5	0.360573	0.330179
295	0.340684	0.31891
295.5	0.312508	0.289438
296	0.298345	0.264494
296.5	0.276444	0.24666
297	0.265529	0.226453
297.5	0.241382	0.219113
298	0.241609	0.205805
298.5	0.218863	0.190597
299	0.214298	0.178528
299.5	0.205478	0.165313
300	0.189828	0.166156
300.5	0.192072	0.151688
301	0.178839	0.146569
301.5	0.171371	0.139349
302	0.164906	0.128017
302.5	0.160917	0.130266
303	0.154957	0.120038
303.5	0.150827	0.118418
304	0.136257	0.108042
304.5	0.148435	0.0987056
305	0.130452	0.104693
305.5	0.137422	0.0964317
306	0.126242	0.0854715
306.5	0.127713	0.0898978
307	0.122391	0.0878982
307.5	0.125284	0.0831617
308	0.119297	0.0772069
308.5	0.116612	0.0763088
309	0.11598	0.083582
309.5	0.117457	0.0746283
310	0.116799	0.0751452
310.5	0.10244	0.0879537
311	0.114752	0.074747
311.5	0.10594	0.0807296
312	0.121786	0.0797687
312.5	0.109294	0.0816459
313	0.11362	0.0651267
313.5	0.107536	0.0683668
314	0.110421	0.0658493
314.5	0.111131	0.0720909
315	0.109479	0.0536113
315.5	0.104807	0.0626676
316	0.11219	0.0790572
316.5	0.107411	0.0559596
317	0.104123	0.0799375
317.5	0.109462	0.0670752
318	0.104621	0.065875
318.5	0.107515	0.0632886
319	0.102574	0.0741669
319.5	0.111021	0.0715217
320	0.105959	0.0764486
320.5	0.108959	0.0722392
321	0.10522	0.0740247
321.5	0.109681	0.0729949
322	0.102971	0.0601434
322.5	0.109669	0.0658423
323	0.10746	0.0615583
323.5	0.107342	0.0686298
324	0.10288	0.077217
324.5	0.107224	0.0657338
325	0.112356	0.0671228
325.5	0.107047	0.072763
326	0.109295	0.068487
326.5	0.107761	0.064217
327	0.108486	0.0613157
327.5	0.105444	0.0656043
328	0.106169	0.0669535
328.5	0.106801	0.0783159
329	0.0985612	0.0668364
329.5	0.103618	0.0724539
330	0.10276	0.0709675
330.5	0.0975051	0.0694759
331	0.101859	0.0764946
331.5	0.106231	0.0722564
332	0.103223	0.0735898
332.5	0.0987242	0.0749844
333	0.103797	0.0720448
333.5	0.102932	0.0691972
334	0.106533	0.0747571
334.5	0.101374	0.0774857
335	0.10554	0.0773935
335.5	0.106222	0.0717107
336	0.103113	0.077235
336.5	0.106015	0.0771522
337	0.103682	0.0770936
337.5	0.104317	0.0770272
338	0.107889	0.0783729
338.5	0.102625	0.0852746
339	0.102559	0.0740271
339.5	0.105367	0.0725101
340	0.109551	0.086371
340.5	0.10431	0.075114
341	0.105657	0.0819686
341.5	0.10773	0.0818811
342	0.102609	0.079072
342.5	0.111925	0.0804288
343	0.103976	0.0831492
343.5	0.106762	0.0914059
344	0.107409	0.0830257
344.5	0.106603	0.0815858
345	0.111604	0.0815506
345.5	0.105663	0.0731799
346	0.102053	0.0800289
346.5	0.106253	0.0827179
347	0.102614	0.0674927
347.5	0.104717	0.0771381
348	0.109779	0.070247
348.5	0.104137	0.0786361
349	0.109264	0.0676285
349.5	0.104392	0.0704781
350	0.102952	0.0815858
350.5	0.101631	0.0636732
351	0.107455	0.0747868
351.5	0.105443	0.0790212
352	0.103425	0.0693947
352.5	0.102861	0.0751304
353	0.102372	0.0766727
353.5	0.104036	0.0768289
354	0.102791	0.0728146
354.5	0.102343	0.0730183
355	0.100459	0.0732869
355.5	0.102269	0.0649644
356	0.103932	0.0693931
356.5	0.104645	0.0856067
357	0.108243	0.0813272
357.5	0.101665	0.092427
358	0.103381	0.0848229
358.5	0.104237	0.0773615
359	0.106788	0.075007
359.5	0.102409	0.0759784
360	0.110064	0.0704383
360.5	0.103858	0.0729442
361	0.105412	0.0706412
361.5	0.105331	0.0907358
362	0.101863	0.0772459
362.5	0.10583	0.0718855
363	0.108769	0.0726592
363.5	0.110936	0.0735118
364	0.104371	0.0667654
364.5	0.106538	0.0781667
365	0.108517	0.0833054
365.5	0.105876	0.0648029
366	0.110549	0.0624858
366.5	0.110008	0.0732526
367	0.105798	0.0709675
367.5	0.106119	0.0674451
368	0.105804	0.0792829
368.5	0.108928	0.0659929
369	0.104995	0.0762596
369.5	0.108164	0.0633315
370	0.111293	0.0680944
370.5	0.111584	0.0739779
371	0.116123	0.0677456
371.5	0.116831	0.0682661
372	0.111399	0.0712251
372.5	0.116524	0.077891
373	0.113187	0.0731729
373.5	0.113176	0.0658766
374	0.113448	0.0769234
374.5	0.111109	0.0733822
375	0.116095	0.0804499
375.5	0.109667	0.063216
376	0.112346	0.0691598
376.5	0.115722	0.0702478
377	0.112342	0.061549
377.5	0.11283	0.0670963
378	0.111586	0.0585602
378.5	0.109261	0.0691387
379	0.114176	0.0627082
379.5	0.112677	0.0537586
380	0.117128	0.0551643
380.5	0.111224	0.056535
381	0.114099	0.057884
381.5	0.111041	0.0580579
382	0.109085	0.0534608
382.5	0.113054	0.0555853
383	0.109695	0.0502409
383.5	0.110674	0.050516
384	0.110981	0.0515924
384.5	0.110621	0.0527686
385	0.111986	0.0494787
385.5	0.110713	0.0497499
386	0.112029	0.0560414
386.5	0.110206	0.0474853
387	0.109495	0.0392798
387.5	0.114385	0.0329566
388	0.113636	0.034915
388.5	0.111808	0.027283
389	0.113751	0.0316973
389.5	0.114282	0.0290351
390	0.110316	0.0279676
390.5	0.112203	0.0284088
391	0.112337	0.0272799
391.5	0.107752	0.0275794
392	0.109183	0.0264264
392.5	0.107987	0.023875
393	0.103723	0.0228849
393.5	0.106217	0.0297899
394	0.105451	0.028871
394.5	0.105781	0.0314475
395	0.105612	0.0304864
395.5	0.105012	0.0302101
396	0.106117	0.0285527
396.5	0.102253	0.0301876
397	0.103101	0.0231952
397.5	0.104492	0.0235421
398	0.100118	0.0238859
398.5	0.101606	0.0210582
399	0.0996703	0.0196577
399.5	0.0992529	0.0195792
400	0.100167	0.0157247
400.5	0.100898	0.0137599
401	0.0994159	0.0136472
401.5	0.100389	0.0129415
402	0.100654	0.0153011
402.5	0.10028	0.013372
403	0.0995429	0.0162891
403.5	0.101376	0.015532
404	0.102347	0.0201313
404.5	0.102393	0.0176091
405	0.102059	0.0203536
405.5	0.101346	0.0184751
406	0.10161	0.0206577
406.5	0.103322	0.0182924
407	0.104357	0.0187784
407.5	0.103737	0.0186711
408	0.102642	0.0168433
408.5	0.104241	0.0161204
409	0.103465	0.0165518
409.5	0.105366	0.0153478
410	0.105112	0.0152677
410.5	0.106495	0.018979
411	0.104582	0.0183469
411.5	0.105992	0.0155638
412	0.10644	0.0170657
412.5	0.105147	0.0116539
413	0.108713	0.0173432
413.5	0.109444	0.0151503
414	0.110269	0.0155957
414.5	0.110651	0.0150174
415	0.108978	0.0134241
415.5	0.105523	0.015539
416	0.10541	0.0131638
416.5	0.106387	0.00866793
417	0.108487	0.0128475
417.5	0.108044	0.00844186
418	0.108936	0.00625593
418.5	0.107655	0.00824531
419	0.107475	0.0061099
419.5	0.107267	0.00603689
420	0.105804	0.00198455
420.5	0.106589	0.0058831
421	0.106382	0.00775435
421.5	0.106195	0.0038335
422	0.106715	0.00378069
422.5	0.106468	0.0112109
423	0.108189	0.0110866
423.5	0.106908	0.00913252
424	0.10573	0.010838
424.5	0.106212	0.0142604
425	0.105926	0.0176207
425.5	0.107469	0.0139402
426	0.108142	0.0155157
426.5	0.107575	0.0119041
427	0.109934	0.0151387
427.5	0.109652	0.0133145
428	0.112722	0.0181012
428.5	0.111503	0.0162774
429	0.114301	0.0192845
429.5	0.112186	0.0190707
430	0.111015	0.0204415
430.5	0.111468	0.0202269
431	0.112443	0.0230389
431.5	0.112043	0.0243121
432	0.113238	0.024057
432.5	0.113571	0.0208218
433	0.111379	0.0220279
433.5	0.111737	0.0203451
434	0.113529	0.0215613
434.5	0.113069	0.0213334
435	0.11257	0.0225085
435.5	0.113977	0.0208218
436	0.112744	0.0192239
436.5	0.11432	0.0190093
437	0.113748	0.0214851
437.5	0.11369	0.0172336
438	0.114556	0.018364
438.5	0.115427	0.0181813
439	0.115683	0.015434
439.5	0.115741	0.0190792
440	0.118717	0.0176549
440.5	0.119722	0.0175119
441	0.120068	0.0161336
441.5	0.121127	0.0147858
442	0.122688	0.018329
442.5	0.122512	0.016998
443	0.122418	0.018102
443.5	0.122959	0.0191951
444	0.124031	0.0214509
444.5	0.125249	0.0225241
445	0.126478	0.0259495
445.5	0.125893	0.0293456
446	0.12584	0.0303595
446.5	0.124706	0.0337186
447	0.123625	0.0347438
447.5	0.122575	0.0357729
448	0.123895	0.0379225
448.5	0.123522	0.0389535
449	0.123809	0.0399954
449.5	0.123503	0.0387588
450	0.125035	0.0375418
450.5	0.12717	0.0374733
451	0.128179	0.0374211
451.5	0.128654	0.0407859
452	0.129185	0.0396333
452.5	0.130358	0.0373627
453	0.130393	0.0385026
453.5	0.129874	0.0385229
454	0.130599	0.0408318
454.5	0.130805	0.0420297
455	0.131613	0.042092
455.5	0.133062	0.0455912
456	0.13454	0.0468269
456.5	0.134897	0.0480931
457	0.135197	0.0470497
457.5	0.137894	0.0482973
458	0.13814	0.0483869
458.5	0.138374	0.0496205
459	0.138473	0.0461888
459.5	0.138473	0.0531178
460	0.137128	0.054217
460.5	0.136775	0.055236
461	0.135125	0.0539114
461.5	0.135664	0.0536565
462	0.136043	0.0578879
462.5	0.136597	0.0585001
463	0.137659	0.0590866
463.5	0.138012	0.0595974
464	0.139867	0.0611004
464.5	0.14166	0.062322
465	0.14361	0.0625428
465.5	0.144216	0.0616246
466	0.144631	0.0616878
466.5	0.144514	0.064547
467	0.144711	0.0674428
467.5	0.144309	0.0692347
468	0.144892	0.0690239
468.5	0.145805	0.0713407
469	0.146165	0.0756427
469.5	0.147023	0.075267
470	0.148724	0.0784495
470.5	0.149007	0.0804085
471	0.15115	0.08429
471.5	0.152271	0.085484
472	0.153023	0.0900197
472.5	0.155423	0.0925036
473	0.156989	0.0960148
473.5	0.159039	0.0986954
474	0.159777	0.101297
474.5	0.159732	0.103596
475	0.160987	0.105382
475.5	0.161774	0.108626
476	0.162261	0.108874
476.5	0.162848	0.111143
477	0.164531	0.11505
477.5	0.166197	0.114577
478	0.168342	0.116794
478.5	0.170371	0.117781
479	0.171713	0.122284
479.5	0.173122	0.122609
480	0.174501	0.12475
480.5	0.175501	0.127091
481	0.17728	0.130123
481.5	0.177205	0.132387
482	0.179028	0.1378
482.5	0.178755	0.141405
483	0.179105	0.144909
483.5	0.181212	0.149699
484	0.182398	0.154254
484.5	0.183773	0.157629
485	0.185209	0.161012
485.5	0.186664	0.165657
486	0.188141	0.169974
486.5	0.190544	0.172005
487	0.191336	0.175907
487.5	0.194065	0.177676
488	0.195481	0.180284
488.5	0.197853	0.182912
489	0.198902	0.186672
489.5	0.200399	0.193219
490	0.201819	0.197582
490.5	0.203492	0.202415
491	0.20399	0.208457
491.5	0.206435	0.214815
492	0.207513	0.223616
492.5	0.210136	0.228901
493	0.212761	0.233564
493.5	0.215723	0.242528
494	0.218901	0.24713
494.5	0.221778	0.252838
495	0.225594	0.257689
495.5	0.22904	0.262203
496	0.232467	0.266701
496.5	0.235845	0.271138
497	0.238786	0.276483
497.5	0.241631	0.280934
498	0.245304	0.287529
498.5	0.248991	0.293036
499	0.252469	0.298277
499.5	0.256089	0.310231
500	0.259169	0.316727
500.5	0.263759	0.327871
501	0.267387	0.336451
501.5	0.271883	0.345044
502	0.278029	0.355179
502.5	0.284828	0.366649
503	0.291793	0.375677
503.5	0.298731	0.384683
504	0.306584	0.39504
504.5	0.312669	0.403501
505	0.319566	0.412969
505.5	0.32588	0.420842
506	0.333442	0.433198
506.5	0.340314	0.442091
507	0.346109	0.451507
507.5	0.353116	0.463302
508	0.35972	0.473191
508.5	0.367393	0.483038
509	0.374001	0.495004
509.5	0.383466	0.508783
510	0.390881	0.521215
510.5	0.398057	0.534167
511	0.407211	0.547928
511.5	0.414646	0.560309
512	0.42185	0.573715
512.5	0.429036	0.585111
513	0.438026	0.600923
513.5	0.444726	0.611324
514	0.451154	0.622737
514.5	0.460172	0.637038
515	0.46688	0.647428
515.5	0.473868	0.654345
516	0.480095	0.662827
516.5	0.488335	0.670154
517	0.494832	0.676615
517.5	0.500027	0.683686
518	0.506994	0.689634
518.5	0.51149	0.693721
519	0.51518	0.698862
519.5	0.519414	0.70302
520	0.524171	0.710675
520.5	0.527424	0.716452
521	0.530695	0.722253
521.5	0.535293	0.72911
522	0.538138	0.733527
522.5	0.541489	0.737483
523	0.54543	0.741955
523.5	0.548402	0.747515
524	0.551902	0.752073
524.5	0.554918	0.75672
525	0.55988	0.765471
525.5	0.563285	0.773193
526	0.567265	0.780035
526.5	0.572625	0.788009
527	0.576198	0.793037
527.5	0.58111	0.799658
528	0.585292	0.805769
528.5	0.590772	0.814157
529	0.595411	0.819993
529.5	0.600663	0.82587
530	0.606674	0.834106
530.5	0.612886	0.842758
531	0.618583	0.850974
531.5	0.625917	0.862562
532	0.631728	0.871525
532.5	0.637864	0.881009
533	0.644915	0.893231
533.5	0.652586	0.90638
534	0.659772	0.917174
534.5	0.666552	0.930316
535	0.676138	0.946973
535.5	0.684725	0.96031
536	0.694553	0.97497
536.5	0.707272	0.992785
537	0.717267	1.00818
537.5	0.729978	1.02694
538	0.744318	1.05007
538.5	0.756925	1.06896
539	0.771197	1.09045
539.5	0.786346	1.11129
540	0.804483	1.13602
540.5	0.820134	1.16043
541	0.836079	1.18119
541.5	0.854311	1.20804
542	0.872313	1.23252
542.5	0.888424	1.25648
543	0.907531	1.28637
543.5	0.925825	1.31227
544	0.943874	1.33795
544.5	0.965537	1.36868
545	0.987195	1.3988
545.5	1.00797	1.42657
546	1.0328	1.4634
546.5	1.0546	1.49461
547	1.07483	1.52581
547.5	1.09498	1.55663
548	1.12054	1.59342
548.5	1.14078	1.62298
549	1.15936	1.65102
549.5	1.18268	1.68411
550	1.2024	1.70882
550.5	1.22028	1.73285
551	1.24345	1.75922
551.5	1.26044	1.77813
552	1.27707	1.79477
552.5	1.29673	1.81387
553	1.31165	1.82647
553.5	1.32435	1.83822
554	1.33802	1.85022
554.5	1.34741	1.856
555	1.35448	1.86234
555.5	1.36165	1.8622
556	1.36331	1.86402
556.5	1.36651	1.85989
557	1.36623	1.84619
557.5	1.36446	1.83185
558	1.36069	1.81404
558.5	1.35176	1.7902
559	1.34264	1.76753
559.5	1.33166	1.7428
560	1.31549	1.7087
560.5	1.29933	1.67802
561	1.28265	1.6462
561.5	1.25921	1.60444
562	1.23871	1.56828
562.5	1.21707	1.53238
563	1.18962	1.48457
563.5	1.16482	1.44481
564	1.14086	1.40706
564.5	1.11385	1.36557
565	1.08179	1.31582
565.5	1.05447	1.27539
566	1.02558	1.23188
566.5	0.991422	1.18276
567	0.96345	1.14486
567.5	0.934536	1.10245
568	0.901429	1.05675
568.5	0.87364	1.01808
569	0.839951	0.971632
569.5	0.812829	0.935635
570	0.786586	0.900276
570.5	0.75424	0.856903
571	0.728361	0.823522
571.5	0.703789	0.791641
572	0.674191	0.75196
572.5	0.649647	0.721916
573	0.626399	0.693361
573.5	0.598	0.65835
574	0.575187	0.631462
574.5	0.554091	0.604862
575	0.528272	0.574614
575.5	0.50931	0.550681
576	0.491188	0.52861
576.5	0.469894	0.501962
577	0.45268	0.481884
577.5	0.437707	0.463663
578	0.419939	0.442032
578.5	0.406638	0.424646
579	0.393752	0.407381
579.5	0.377832	0.387799
580	0.3657	0.371315
580.5	0.354037	0.356562
581	0.339701	0.339567
581.5	0.328762	0.327636
582	0.317914	0.315806
582.5	0.303065	0.303328
583	0.29154	0.290602
583.5	0.280383	0.281073
584	0.266692	0.26886
584.5	0.257888	0.259468
585	0.24917	0.250668
585.5	0.238992	0.239691
586	0.230886	0.231458
586.5	0.222232	0.222704
587	0.215887	0.216125
587.5	0.209857	0.209109
588	0.202755	0.20005
588.5	0.196768	0.192573
589	0.191857	0.184616
589.5	0.185571	0.176126
590	0.180165	0.16772
590.5	0.175069	0.160383
591	0.168898	0.15404
591.5	0.16333	0.149257
592	0.158312	0.143005
592.5	0.151702	0.13774
593	0.146985	0.132025
593.5	0.141204	0.124317
594	0.137333	0.119162
594.5	0.131647	0.114504
595	0.125948	0.108845
595.5	0.121099	0.106213
596	0.116517	0.101115
596.5	0.11064	0.0970003
597	0.106112	0.0939213
597.5	0.101592	0.0903512
598	0.0968095	0.0862835
598.5	0.0928467	0.0832382
599	0.0883522	0.0787057
599.5	0.0851782	0.0747025
600	0.0827795	0.0707091

## Sheet: 1C
Wavelength (nm)	TagRFP-T	stagRFP
550	0.175163	0.339454
550.5	0.184047	0.364562
551	0.204679	0.379466
551.5	0.208259	0.398905
552	0.213353	0.441589
552.5	0.22409	0.455035
553	0.242659	0.490754
553.5	0.256049	0.518293
554	0.282282	0.545912
554.5	0.289608	0.574747
555	0.312304	0.61241
555.5	0.327715	0.641082
556	0.342031	0.677287
556.5	0.358747	0.70758
557	0.381063	0.771081
557.5	0.394622	0.787928
564	0.663808	1.25082
564.5	0.679977	1.30654
565	0.704946	1.30849
565.5	0.732442	1.35077
566	0.734126	1.36932
566.5	0.752989	1.42779
567	0.768064	1.42366
567.5	0.785285	1.44675
568	0.806802	1.49194
568.5	0.825497	1.51017
569	0.836445	1.51503
569.5	0.865372	1.53989
570	0.872277	1.57002
570.5	0.878256	1.56168
571	0.877709	1.58622
571.5	0.907436	1.591
572	0.91291	1.59376
572.5	0.910762	1.6328
573	0.935521	1.65272
573.5	0.935984	1.64389
574	0.947142	1.65094
574.5	0.951437	1.66932
575	0.964532	1.66487
575.5	0.979859	1.6818
576	0.978301	1.69184
576.5	0.985038	1.7027
577	0.980322	1.69192
577.5	0.984028	1.70828
578	0.988365	1.71808
578.5	0.987691	1.73841
579	1.00891	1.73428
579.5	0.991649	1.71347
580	0.997081	1.69314
580.5	1.00601	1.69856
581	1.01018	1.67896
581.5	1.01843	1.70504
582	1.0122	1.70618
582.5	0.995775	1.70245
583	1.00656	1.68658
583.5	1.0047	1.68658
584	0.998512	1.67572
584.5	0.980575	1.65426
585	0.989754	1.65661
585.5	0.991986	1.63757
586	0.993754	1.65086
586.5	0.983607	1.62089
587	0.978259	1.63668
587.5	0.973922	1.61959
588	0.977164	1.59537
588.5	0.975649	1.60032
589	0.962048	1.591
589.5	0.964153	1.57011
590	0.945374	1.58063
590.5	0.960911	1.53738
591	0.943311	1.53706
591.5	0.957332	1.56265
592	0.942721	1.51705
592.5	0.943605	1.53301
593	0.925331	1.51981
593.5	0.919563	1.49737
594	0.910173	1.49016
594.5	0.917794	1.47777
595	0.905162	1.47534
595.5	0.900783	1.45145
596	0.897499	1.46084
596.5	0.889372	1.44132
597	0.872193	1.42439
597.5	0.873456	1.41637
598	0.864908	1.39904
598.5	0.856824	1.37256
599	0.845708	1.35425
599.5	0.849119	1.34526
600	0.836276	1.33935
600.5	0.833455	1.32363
601	0.814591	1.29828
601.5	0.81097	1.31003
602	0.808191	1.26977
602.5	0.806844	1.26451
603	0.790843	1.27447
603.5	0.788612	1.21567
604	0.776864	1.24118
604.5	0.76179	1.22174
605	0.7612	1.19566
605.5	0.755979	1.22077
606	0.74381	1.16512
606.5	0.743516	1.17071
607	0.725199	1.15654
607.5	0.729368	1.13921
608	0.710125	1.12787
608.5	0.704609	1.12009
609	0.698462	1.08389
609.5	0.698251	1.09668
610	0.682924	1.0834
610.5	0.671345	1.05724
611	0.678377	1.03415
611.5	0.666798	1.04485
612	0.654334	1.0263
612.5	0.649324	1.00054
613	0.642165	1.0024
613.5	0.632818	0.977944
614	0.628018	0.955103
614.5	0.617407	0.949352
615	0.611933	0.939957
615.5	0.595848	0.943197
616	0.592901	0.922138
616.5	0.583301	0.891116
617	0.57749	0.902942
617.5	0.570079	0.88893
618	0.552058	0.866656
618.5	0.547047	0.878481
619	0.546373	0.850862
619.5	0.54351	0.839036
620	0.541868	0.826158
620.5	0.523257	0.824133
621	0.51753	0.814332
621.5	0.513825	0.801454
622	0.510625	0.785093
622.5	0.49774	0.771
623	0.491298	0.761928
623.5	0.488519	0.756015
624	0.479677	0.735442
624.5	0.476519	0.737791
625	0.466245	0.727181
625.5	0.45816	0.70515
626	0.455044	0.705393
626.5	0.447044	0.684739
627	0.437402	0.675586
627.5	0.431844	0.673157
628	0.429275	0.664004
628.5	0.416264	0.653799
629	0.41298	0.646671
629.5	0.405022	0.634846
630	0.395253	0.624073
630.5	0.39879	0.618079
631	0.39799	0.598235
631.5	0.37719	0.60188
632	0.381653	0.586167
632.5	0.372263	0.564055
633	0.362579	0.557495
633.5	0.357568	0.547775
634	0.342831	0.5498
634.5	0.339504	0.536516
635	0.335883	0.525582
635.5	0.334072	0.512866
636	0.33083	0.520317
636.5	0.326325	0.504604
637	0.322704	0.499258
637.5	0.321525	0.498773
638	0.309861	0.48638
638.5	0.313567	0.483221
639	0.305145	0.464754
639.5	0.30384	0.464349
640	0.297903	0.463944
640.5	0.293356	0.472611
641	0.286661	0.438512
641.5	0.290282	0.444829
642	0.293103	0.441913
642.5	0.28106	0.424337
643	0.278913	0.417372
643.5	0.282492	0.421017
644	0.282745	0.404088
644.5	0.268008	0.411864
645	0.26805	0.409758
645.5	0.261734	0.395827
646	0.255965	0.395422
646.5	0.254997	0.393235
647	0.246828	0.382867
647.5	0.244891	0.380842
648	0.25007	0.377684
648.5	0.247544	0.369827
649	0.239965	0.368855
649.5	0.237901	0.369746
650	0.233817	0.355734
650.5	0.232849	0.355491
651	0.23567	0.358245
651.5	0.226617	0.334108
652	0.226027	0.344799
652.5	0.227122	0.337834
653	0.223291	0.341722
653.5	0.214996	0.327466
654	0.215332	0.323821
654.5	0.21209	0.331354
655	0.208385	0.316127
655.5	0.208427	0.311591
656	0.203669	0.315398
656.5	0.200553	0.304706
657	0.200637	0.297903
657.5	0.197269	0.294177
658	0.190321	0.297012
658.5	0.191795	0.292233
659	0.187458	0.296607
659.5	0.190153	0.287535
660	0.182784	0.279679
660.5	0.186111	0.277411
661	0.182573	0.283162
661.5	0.183458	0.26761
662	0.181352	0.270526
662.5	0.171668	0.262265
663	0.171584	0.263237
663.5	0.17251	0.256595
664	0.1691	0.263074
664.5	0.163878	0.249548
665	0.169436	0.244689
665.5	0.164299	0.250601
666	0.160889	0.244527
666.5	0.155541	0.248576
667	0.157225	0.238452
667.5	0.160004	0.240801
668	0.158783	0.23586
668.5	0.15491	0.231486
669	0.155204	0.233106
669.5	0.152594	0.236751
670	0.146783	0.227679
670.5	0.14493	0.218041
671	0.148004	0.218689
671.5	0.138656	0.21391
672	0.141857	0.210103
672.5	0.141057	0.213019
673	0.138446	0.215692
673.5	0.13533	0.204029
674	0.131709	0.20824
674.5	0.130909	0.200627
675	0.132972	0.204433
675.5	0.134488	0.205973
676	0.129519	0.196658
676.5	0.131456	0.199412
677	0.12514	0.196091
677.5	0.126361	0.197873
678	0.127793	0.194876
678.5	0.124172	0.189044
679	0.121772	0.182403
679.5	0.124888	0.184428
680	0.12194	0.186614
680.5	0.12034	0.18621
681	0.117393	0.17406
681.5	0.119919	0.177219
682	0.114109	0.180621
682.5	0.113645	0.170496
683	0.114193	0.170091
683.5	0.109729	0.17568
684	0.112635	0.169443
684.5	0.115077	0.171873
685	0.111161	0.176247
685.5	0.109182	0.17001
686	0.106108	0.171225
686.5	0.110193	0.169281
687	0.108971	0.160453
687.5	0.104087	0.159319
688	0.103624	0.155431
688.5	0.105098	0.159643
689	0.102361	0.154864
689.5	0.100213	0.159562
690	0.100298	0.16102
690.5	0.106192	0.157537
691	0.101013	0.157375
691.5	0.102192	0.157618
692	0.103456	0.155269
692.5	0.0975185	0.154378
693	0.0952448	0.157537
693.5	0.0960027	0.154216
694	0.091371	0.154297
694.5	0.0918763	0.146441
695	0.0962132	0.147251
695.5	0.0917078	0.148951
696	0.0939816	0.143039
696.5	0.0925079	0.144092
697	0.0872867	0.138503
697.5	0.0914131	0.142553
698	0.0934763	0.136802
698.5	0.0861919	0.14312
699	0.0907815	0.137369
699.5	0.0902341	0.139718
700	0.0919605	0.129917
700.5	0.0902341	0.12935
701	0.088592	0.134453
701.5	0.0849287	0.141257
702	0.0892657	0.134696
702.5	0.0819813	0.132428
703	0.0821918	0.13016
703.5	0.0817286	0.130484
704	0.0827813	0.131213
704.5	0.0810549	0.132509
705	0.0849287	0.129593
705.5	0.0837918	0.131456
706	0.0848445	0.131618
706.5	0.0839181	0.125058
707	0.0797075	0.127407
707.5	0.0829497	0.126597
708	0.082655	0.125706
708.5	0.0824023	0.131051
709	0.0788654	0.130646
709.5	0.0832444	0.123843
710	0.0780654	0.122547
710.5	0.0790759	0.122061
711	0.0786969	0.119226
711.5	0.0744442	0.122709
712	0.078318	0.122871
712.5	0.080297	0.122871
713	0.0739389	0.121089
713.5	0.0781496	0.120279
714	0.0758337	0.120441
714.5	0.0718757	0.122466
715	0.0761706	0.119631
715.5	0.07676	0.118902
716	0.0772232	0.127082
716.5	0.0752021	0.120603
717	0.0744021	0.116391
717.5	0.0740652	0.11874
718	0.0728863	0.111855
718.5	0.0728441	0.113718
719	0.0759179	0.117768
719.5	0.0753705	0.115257
720	0.0722547	0.121413
720.5	0.0754969	0.114042
721	0.0733494	0.118659
721.5	0.0732231	0.12603
722	0.0736442	0.118092
722.5	0.0736442	0.113961
723	0.0726757	0.116229
723.5	0.0713704	0.114042
724	0.071202	0.1155
724.5	0.0738126	0.118659
725	0.0722968	0.117606
725.5	0.0729284	0.11874
726	0.070823	0.111045
726.5	0.0700651	0.110883
727	0.0718336	0.102703
727.5	0.072381	0.107725
728	0.0721704	0.1236
728.5	0.0705283	0.113637
729	0.0709073	0.114528
729.5	0.0700651	0.112989
730	0.0705704	0.117363
730.5	0.0707388	0.110964
731	0.0714125	0.116148
731.5	0.067623	0.111207
732	0.0707809	0.110964
732.5	0.0677914	0.110316
733	0.0678335	0.110235
733.5	0.0696019	0.108291
734	0.069223	0.113394
734.5	0.0713704	0.107239
735	0.0675387	0.114123
735.5	0.0701072	0.109749
736	0.0685914	0.108372
736.5	0.0686756	0.109992
737	0.0680019	0.103027
737.5	0.066444	0.111369
738	0.0701072	0.104161
738.5	0.0669914	0.108453
739	0.0663598	0.110235
739.5	0.066065	0.111045
740	0.0690546	0.108372
740.5	0.0668229	0.103999
741	0.0693072	0.111045
741.5	0.0653492	0.107481
742	0.0663177	0.113556
742.5	0.0696862	0.109668
743	0.067623	0.103189
743.5	0.0663598	0.109992
744	0.0630755	0.106348
744.5	0.0665703	0.1074
745	0.0665282	0.110316
745.5	0.0650966	0.097762
746	0.0676651	0.106833
746.5	0.0680861	0.104404
747	0.063286	0.107725
747.5	0.0680019	0.106833
748	0.0666966	0.100273
748.5	0.066065	0.103594
749	0.0658966	0.11145
749.5	0.0666966	0.113313
750	0.0645913	0.107886

## Sheet: 2A
mClover-mRuby-AKAR	EGFP-mCherry-AKAR	EGFP-stagRFP-AKAR	mClover-stagRFP-AKAR	mClover-mCherry-AKARev	EGFP-mScarlet-AKARev	mClover-stagRFP-AKARev	EGFP-stagRFP-AKARev
1.01276	1.052	1.134	1.098	1.136	1.21741	1.115	1.2019
1.02029	1.077	1.139	1.106	1.277	1.24048	1.149	1.236
1.02278	1.108	1.168	1.111	1.281	1.25784	1.159	1.269
1.0238	1.108	1.176	1.118	1.294	1.27263	1.182	1.29091
1.02993	1.111	1.181	1.12	1.324	1.35111	1.185	1.29716
1.03409	1.112	1.181	1.123	1.336	1.35928	1.239	1.32846
1.0354	1.114	1.184	1.123		1.36648	1.262	1.334
1.03665	1.117	1.186	1.137		1.36834	1.273	1.33737
1.04314	1.12	1.188	1.141		1.37093	1.323	1.34451
1.04761	1.126	1.201	1.147		1.37167	1.371	1.3514
1.04794	1.132	1.206	1.149		1.37213	1.39	1.37412
1.04994	1.145	1.225	1.155		1.38017	1.393	1.38276
1.05819	1.147	1.226	1.157		1.38029	1.399	1.388
1.06755	1.147	1.227	1.166		1.38414	1.402	1.388
1.07156	1.161	1.227	1.168		1.41056	1.407	1.39012
1.07427	1.164	1.228	1.171		1.42701	1.41	1.40901
1.07639	1.176	1.239	1.176		1.4737	1.416	1.42234
1.07984	1.176		1.18		1.47429	1.418	1.45395
1.081	1.185		1.184		1.47494	1.422	1.455
1.0908	1.185		1.185		1.47901	1.423	1.4553
1.092	1.186		1.203		1.54021	1.425	1.464
1.10085	1.193		1.221			1.444	1.46752
1.10268	1.196		1.223			1.446	1.475
1.10796	1.199		1.24			1.46	1.4834
1.12595	1.2		1.26			1.463	1.487
1.131	1.201		1.26			1.465	1.49102
1.13159	1.202		1.271			1.472	1.493
1.138	1.208		1.281			1.473	1.49608
1.151	1.21		1.344			1.492	1.497
1.155	1.216		1.357			1.495	1.524
1.15649	1.225		1.394			1.518	1.53043
1.204	1.225		1.406			1.53	1.537
	1.227		1.412			1.538	1.619
	1.227		1.436			1.548	1.623
	1.234		1.448			1.58	1.662
	1.237						1.729
	1.241						1.803
	1.243

## Sheet: 3C_max
ICUE3	GR-ICUE2
1.41286	1.31639
1.54561	1.42428
1.64098	1.57101
1.64895	1.58315
1.66601	1.59383
1.71532	1.61126
1.72312	1.62328
1.79554	1.6382
1.93934	1.6428
1.95725	1.66853
1.9789	1.68144
1.99071	1.69403
	1.70507
	1.71053

## Sheet: 3C_t-half
ICUE3	GRICUE2
0.9343	0.6113
0.9636	0.7367
1.056	0.832
1.093	0.8653
1.132	0.8805
1.163	0.9333
1.172	0.9495
1.181	1.005
1.304	1.031
1.407	1.084
1.47	1.138
1.598	1.15
	1.643
	1.86

## Sheet: S1
ratio OSER/NE Mean Fluorescence Intensity
mScarlet	StagRFP
0.798293	2.95851
1.08916	0.991832
	1.48347
2.17419	1.71763
	1.10104
	1.37143
	1.48121
	1.5479
1.65286	1.95303
1.73769	1.4454
1.80209	1.36025
1.71505	1.12995
	2.32334
	3.35436
	2.12615
	3.54946
	4.02911
	1.77836
	1.37238
	4.78304
	4.14455
	4.85341
	6.3202
	3.15679
	5.30675
	5.00129
	3.98166
	15.2117
	1.12987
	1.80026
	3.29635
	2.00156
	2.79287
	3.94693
	3.55479
	3.49319
	2.92589
	4.39571
	3.83536
	2.09018
	2.04694
	3.40712
	3.6383
	2.71845
	2.45795
	9.2115
	2.50047
	1.44676
	2.61691
	1.71019
	4.10827
	3.64054
	4.09095
	1.953
	2.19026
	2.73825
	2.46092
	2.88263

## Sheet: S7A
Onset Times
Src	Akt	Erk
1.57	7.07
0.67	2.17
0.68	1.68	1.18
0.68	3.18
1.15	6.15	9.15
	6.17
1.18	3.68
0.68	2.68	3.18
1.2	4.2	1.7
0.71	5.2
3.2	8.7	2.2
0.5	1
1	1
0.5	2
1.05	2.5	3.5
1	2.5	4.5
1.5	1
1	2.5	3.5
0	2.5	4
0.5	2.5	1.5
0.5	2.5	3.5

## Sheet: S7B
t_onehalf
Src	Akt	Erk
7.32069	12.8235
4.43037	3.92153
4.43037	4.43037	3.93105
5.93008	7.43034
6.90643	9.90483	11.4062
	8.92575
4.92729	8.92575
2.9269	6.42601	10.9276
3.9511	8.95221	3.45079
5.95815	8.95948
9.45167	9.95236	4.95204
2.75	2.75
2.25	3.75
1.75	4.75
1.75	4.75	6.25
2.75	4.25	6.75
5.75	3.25
2.25	4.75	4.75
0.75	5.25	9.75
1.75	4.75	2.75
1.75	4.25	4.75
